# Supplementary material for: Diagnostic Performance of Ultra-Low-Dose Computed Tomography for Detecting Asbestos-Related Pleuropulmonary Diseases: Prospective Study in a Screening Setting
Source: PLoS One. 2016 Dec 29;11(12):e0168979. doi: 10.1371/journal.pone.0168979 (PMC5199059; doi:10.1371/journal.pone.0168979)
Supplement: S1 Table — (XLSX) [file pone.0168979.s001.xlsx]

## Sheet: TABLE 5
	S1 TABLE: DIAGNOSTIC PERFORMANCE OF ULD CT
	Criteria	TP	TN	FP	FN	Sensitivity		Specificity		Postive Predictive Value		Negative Predictive Value		Accuracy		Error rate
						Value	CI	Value	CI	Value	CI	Value	CI	Value	CI	Value	CI
	Global abnormalities
	Joint reading of the ULD	10	44	0	1	0.909091	58,7% - 99,8%	1	92,0% - 100%	1	69,2% - 100%	0.977778	88,2% - 99,9%	0.981818	90,3% - 100%	0.0181818	0,0% - 8,3%
	Non calcified pleural plaques
	Joint reading of the ULD	11	43	0	1	0.916667	61,5% - 99,8%	1	91,8% - 100%	1	71,5% - 100%	0.977273	88,0% - 99,9%	0.981818	90,3% - 100%	0.0181818	0,0% - 8,3%
	Calcified pleural plaques
	Joint reading of the ULD	6	49	0	0	1	54,1% - 100%	1	92,7% - 100%	1	54,1% - 100%	1	92,7% - 100%	1	93,5% - 100%	0	0,0% - 5,3%
	Diffuse pleural thickening
	Joint reading of the ULD	3	52	0	0	1	29,2% - 100%	1	93,2% - 100%	1	29,2% - 100%	1	93,2% - 100%	1	93,5% - 100,0%	0	0,0% - 5,3%
	Asbestosis
	Joint reading of the ULD	3	51	0	1	0.75	19,4% - 99,4%	1	93,0% - 100%	1	29,2% - 100%	0.980769	89,7% - 100%	0.981818	90,3% - 100%	0.0181818	0% - 8,3%
	Significant lung nodules
	Joint reading of the ULD	3	52	0	0	1	29,2% - 100%	1	93,2% - 100%	1	29,2% - 100%	1	93,2% - 100%	1	93,5% - 100,0%	0	0,0% - 5,3%
